# Supplementary material for: Estimation of SPIO Nanoparticles Uptakes by Macrophages Using Transmission Electron Microscopy
Source: Int J Mol Sci. 2022 Nov 9;23(22):13801. doi: 10.3390/ijms232213801 (PMC9692596; doi:10.3390/ijms232213801)
Supplement: Supplementary file 1 [file ijms-23-13801-s001.zip]

Archive with 1 entries (1 files):
- ijms-1970255-supplementary.pdf
